# Supplementary material for: Left anterior descending artery dissection masquerading as takotsubo syndrome ventriculography: you shall not be fooled
Source: Eur Heart J Case Rep. 2024 Aug 20;8(9):ytae435. doi: 10.1093/ehjcr/ytae435 (PMC11384879; doi:10.1093/ehjcr/ytae435)
Supplement: ytae435_Supplementary_Data [file ytae435_supplementary_data.zip]

Archive with 7 entries (7 files):
- Video1.mp4
- Video2A.mp4
- Video2B.mp4
- Video3A.mp4
- Video3B.mp4
- Video3C.mp4
- Video3D.mp4
